# Supplementary material for: Endothelial-specific insulin receptor substrate-1 overexpression worsens neonatal hypoxic-ischemic brain injury via mTOR-mediated tight junction disassembly
Source: Cell Death Discov. 2021 Jun 29;7:150. doi: 10.1038/s41420-021-00548-3 (PMC8257791; doi:10.1038/s41420-021-00548-3)
Supplement: Supplementary file 7 — data set [file 41420_2021_548_MOESM7_ESM.xlsx]

## Sheet: Fig1e
IgG
	Ad-control/HI	Ad-IRS-1 / HI			Ad-control/HI	Ad-IRS-1 / HI
N1				N1	2888	1767.33
	3463	1947		N2	3329	1514
	2014	1095		N3	3176.33	1601.33
	3187	2260		N4	2442.33	1204.67
avg	2888	1767.33
				Ave	2958.92	1521.83
N2				SD	389.923	236.112
	2851	2524		SEM	194.961	118.056
	3368	702
	3768	1316
avg	3329	1514
N3
	2456	1736
	3226	1232
	3847	1836
avg	3176.33	1601.33
N4
	2821	1568
	2790	1053
	1716	993
avg	2442.33	1204.67

## Sheet: Fig1f
Albumin
	Ad-control/HI	Ad-IRS-1 / HI			Ad-control/HI	Ad-IRS-1 / HI
N1				N1	2258	1260.33
	2607	1277		N2	2235.67	1041.67
	1842	1371		N3	2138.67	1024
	2325	1133		N4	2093.33	963.667
avg	2258	1260.33
				Ave	2181.42	1072.42
N2				SD	78.3035	129.652
	2460	1209		SEM	39.1517	64.826
	2270	1005
	1977	911
avg	2235.67	1041.67
N3
	2214	891
	2274	1180
	1928	1001
avg	2138.67	1024
N4
	2519	1021
	2092	995
	1669	875
avg	2093.33	963.667

## Sheet: Fig2e
albumin
	nWT/HI	nTg/0/HI			nWT/HI	nTg/0/HI
N1				N1	2308	1299.33
	2321	1263		N2	1665.33	1443.33
	2107	1270		N3	2109.67	1646.67
	2496	1365		N4	1668.67	1532
avg	2308	1299.33		N5	2448.33	1307.67
				Ave	2040	1445.8
N2				SD	361.136	148.591
	1806	1631		SEM	161.505	66.452
	1648	1290
	1542	1409
avg	1665.33	1443.33
N3
	2041	1875
	2178	1806
	2110	1259
avg	2109.67	1646.67
N4
	1925	1626
	1579	1522
	1502	1448
avg	1668.67	1532
N5
	3161	1293
	2277	1449
	1907	1181
avg	2448.33	1307.67

## Sheet: Fig2g
nWT
	WT P211					WT P212					WT P213					WT P214					WT P215					WT P216					WT P217					WT P218					WT P219					WT P2110
	left	right	lose area			left	right	lose area			left	right	lose area			left	right	lose area			left	right	lose area			left	right	lose area			left	right	lose area			left	right	lose area			left	right	lose area			left	right	lose area
1	58782	22591	0.615682		1	61878	28752	0.535344		1	74180	28998	0.609086		1	56900	42382	0.255149		1	48726	15081	0.690494		1	63576	26355	0.585457		1	64646	28368	0.561179		1	57347	31401	0.452439		1	59925	45999	0.23239		1	58094	23153	0.601456
2	53975	20212	0.62553		2	63811	26926	0.578035		2	58096	20038	0.655088		2	57756	41469	0.281997		2	49664	13272	0.732764		2	65274	24910	0.618378		2	69369	28851	0.584094		2	57755	30365	0.474245		2	60487	46063	0.238464		2	61062	20477	0.664652
3	58606	13135	0.775876		3	66970	27186	0.594057		3	59755	18026	0.698335		3	59000	41509	0.296458		3	53899	12741	0.763613		3	66635	22489	0.662505		3	69119	25674	0.628554		3	61613	29622	0.519225		3	62346	46177	0.259343		3	65305	19872	0.695705
4	60711	19691	0.67566		4	68752	26199	0.618935		4	62201	18973	0.694973		4	62365	41539	0.333937		4	55376	13636	0.753756		4	67682	22853	0.662347		4	69327	25394	0.633707		4	63359	28894	0.543964		4	65072	46653	0.283056		4	67479	22085	0.672713
5	62780	19952	0.682192		5	69793	26660	0.618013		5	64486	19178	0.702602		5	66013	41295	0.374441		5	56698	13698	0.758404		5	72083	25109	0.651665		5	71291	26271	0.631496		5	65158	28903	0.556417		5	63774	49430	0.224919		5	70346	22702	0.677281
6	63204	21166	0.665116		6	72373	25441	0.648474		6	64580	18836	0.708331		6	66798	40598	0.392227		6	57444	15154	0.736195		6	75016	25264	0.663219		6	72532	27206	0.62491		6	67213	29770	0.55708		6	69628	50572	0.273683		6	68825	22307	0.675888
7	66345	21568	0.674911		7	73305	25206	0.656149		7	66056	18986	0.712577		7	69094	41078	0.405477		7	54994	14746	0.731862		7	75756	24604	0.67522		7	73568	26720	0.636799		7	65921	29131	0.558092		7	68964	51175	0.257946		7	71692	22530	0.685739
8	68811	21057	0.693988		8	71289	24450	0.65703		8	63282	19082	0.698461		8	69692	39145	0.438314		8	58240	15538	0.733207		8	75511	23892	0.683596		8	75030	27573	0.632507		8	66452	29499	0.556086		8	69136	50524	0.269209		8	70497	23073	0.672709
9	68268	20720	0.69649		9	74631	24396	0.673112		9	63352	19023	0.699725		9	69069	37316	0.459729		9	53464	16998	0.682066		9	75241	24326	0.676692		9	75984	27496	0.638134		9	64257	28788	0.551987		9	70052	51088	0.270713		9	71644	23324	0.674446
10	65014	20961	0.677593		10	76317	25468	0.666287		10	61961	18762	0.697197		10	68686	38172	0.444254		10	54400	16084	0.704338		10	73318	23656	0.677351		10	73644	28288	0.615882		10	66834	27981	0.581336		10	70595	50020	0.291451		10	71206	23077	0.675912
11	65525	21746	0.668127		11	72902	27833	0.618213		11	60352	19023	0.684799		11	69000	40677	0.410478							11	72305	25283	0.650328		11	74540	25533	0.657459		11	65618	28857	0.560227		11	69747	48302	0.307468		11	68863	23903	0.652891
12	66050	23246	0.648055		12	74379	29358	0.605292		12	57308	20098	0.649299		12	79306	46106	0.418632												12	73174	27734	0.620986		12	63389	29549	0.533847		12	69292	50169	0.275977		12	65622	26109	0.60213
					13	70342	29972	0.57391																											13
																																			14
		mean	0.674935				mean	0.618681				mean	0.684206				mean	0.375924				mean	0.72867				mean	0.65516				mean	0.622142				mean	0.537079				mean	0.265385				mean	0.662627
																.
nTg/0
	Tg P211					Tg P212					Tg P213					Tg P214					Tg P215					Tg P216					Tg P217					Tg P218					Tg P219					Tg P2110
	left	right	lose area			left	right	lose area			left	right	lose area			left	right	lose area			left	right	lose area			left	right	lose area			left	right	lose area			left	right	lose area			left	right	lose area			left	right	lose area
1	78267	53412	0.317567		1	71565	52940	0.260253		1	71496	36334	0.491804		1	66585	35978	0.459668		1	74031	61485	0.16947		1	77389	44936	0.419349		1	72772	44215	0.392417		1	60406	34279	0.432523		1	65033	58297	0.103578		1	61257	51468	0.159802
2	77058	53040	0.311687		2	75177	53414	0.28949		2	72989	30761	0.578553		2	73073	24899	0.659259		2	75746	62054	0.180762		2	76817	43569	0.432821		2	74383	45106	0.393598		2	62069	32552	0.475551		2	67424	60695	0.0998013		2	65020	53733	0.173593
3	81286	51365	0.368095		3	76799	52366	0.318142		3	72595	33458	0.539114		3	72224	36380	0.496289		3	78743	64063	0.186429		3	79199	43352	0.452619		3	77829	39347	0.494443		3	65967	33214	0.496506		3	70383	63755	0.0941705		3	67711	56013	0.172764
4	84783	51145	0.396754		4	80816	54733	0.322745		4	83490	38006	0.544784		4	76086	38673	0.49172		4	79523	64151	0.193303		4	90150	46747	0.481453		4	79983	40040	0.499394		4	69446	31571	0.545388		4	69451	63631	0.0838001		4	68988	58034	0.158781
5	87133	54605	0.373314		5	84518	58155	0.311922		5	86934	34854	0.599075		5	78429	38087	0.514376		5	84677	67619	0.201448		5	88284	43241	0.510206		5	81109	40480	0.500919		5	71542	31900	0.554108		5	72177	66002	0.0855536		5	69254	58021	0.1622
6	89580	53546	0.402255		6	84432	54553	0.353882		6	77874	32177	0.586807		6	82624	41104	0.502517		6	85134	68867	0.191075		6	88634	43601	0.508078		6	81951	40890	0.501043		6	71949	32683	0.545748		6	72448	66263	0.0853716		6	69877	58478	0.163129
7	89732	54706	0.39034		7	85811	54634	0.363322		7	78472	32462	0.586324		7	82765	39792	0.519217		7	87392	69141	0.208841		7	91974	46007	0.499783		7	84186	41588	0.505999		7	74703	31592	0.577099		7	76082	69679	0.0841592		7	72958	62002	0.150169
8	91829	54285	0.408847		8	87042	55492	0.362469		8	81995	33725	0.588694		8	80676	39123	0.51506		8	87724	69700	0.205463		8	88171	45191	0.487462		8	86585	42739	0.506393		8	74561	31282	0.580451		8	77205	70804	0.0829091		8	75076	63507	0.154097
9	93669	56156	0.400485		9	81065	54530	0.32733		9	84534	32357	0.617231		9	84224	40928	0.514058		9	89211	69054	0.225947		9	88377	45378	0.486541		9	86246	44032	0.48946		9	76353	33565	0.560397		9	77358	70783	0.0849944		9	75981	63650	0.162291
10	91721	55263	0.397488		10	82398	53473	0.35104		10	89124	33062	0.629034		10	80298	40357	0.49741		10	87781	67732	0.228398		10	89853	45530	0.493283		10	83529	42852	0.486981		10	76488	33983	0.555708		10	75394	68715	0.088588		10	73918	61937	0.162085
11	86188	54666	0.365735		11	81312	53847	0.337773		11	90447	34894	0.614205		11	80405	40367	0.497954		11	91527	70095	0.23416		11	88656	44963	0.492837		11	84738	44171	0.478734		11	73395	33803	0.539437		11	75607	68565	0.0931395
12	89631	53725	0.400598		12	78666	54595	0.30599		12	88619	34995	0.605107		12	82567	38841	0.529582							12	90033	47274	0.474926		12	78893	42319	0.46359							12	75100	68906	0.0824767
		mean	0.377764				mean	0.325363				mean	0.581728				mean	0.516426				mean	0.2023				mean	0.47828				mean	0.476081				mean	0.532992				meen	0.0890452				meen	0.161891
	nWT-HI	nTg/0-HI
N1	0.674935	0.377764
N2	0.618681	0.325363
N3	0.684206	0.581728
N4	0.375924	0.516426
N5	0.72867	0.2023
N6	0.65516	0.47828
N7	0.622142	0.476081
N8	0.537079	0.532992
N9	0.265385	0.0890452
N10	0.662627	0.161891
AV	0.582481	0.374187
SD	0.149121	0.172581
SEM	0.0471561	0.054575

## Sheet: Fig3e
Albumin
	eWT-HI		eTg/0-HI
						eWT-HI	eTg/0-HI
N1					N1	3104.67	4044
	3550		4136		N2	2250	3725.67
	3427		4462		N3	2100.67	3060.33
	2337		3534		N4	2853.67	3799.67
	3104.67		4044		N5	2031.67	3773.67
					N6	1641.33	3508.67
N2
	1373		2454		Average	2330.33	3652
	2527		4171		SD	547.1	336.545
	2850		4552		SEM	223.353	137.394
	2250		3725.67
N3
	1038		3223
	2151		3282
	3113		2676
	2100.67		3060.33
N4
	2415		5056
	3135		2558
	3011		3785
	2853.67		3799.67
N5
	1457		4278
	2237		3879
	2401		3164
	2031.67		3773.67
N6
	1533		3790
	1600		3237
	1791		3499
	1641.33		3508.67

## Sheet: Fig3h
eWT
	WT P211				WT P212				WT P213				WT P214				WT P215				WT P216				WT P217				WT P218				WT P219				WT P2110				WT P2111				WT P2112
2	34084	19361		2	29264	17250		2	31723	19399		2	27253	16479		2	25423	20091		2	35213	23716		2	22152	14119		2	25360	19298		2	22932	15404		2	24880	16869		2	25448	14423		2	28383	20383
3	31062	17094		3	28963	17404		3	30571	18912		3	34263	23375		3	23276	17748		3	33315	24705		3	24691	15928		3	20033	15214		3	19645	13365		3	21577	13849		3	25427	14148		3	22603	14603
4	32636	18199		4	32593	20969		4	30017	17904		4	33268	21599		4	25559	18860		4	32854	22423		4	21438	12889		4	22868	17041		4	25470	14682		4	22541	14269		4	26397	13015		4	23822	15822
5	34012	18985		5	34751	23818		5	26526	15763		5	33454	21007		5	28168	20165		5	33625	22582		5	29411	19957		5	25674	19788		5	27966	16082		5	22776	15124		5	22928	12044		5	32314	24314
6	31757	16814		6	24222	13887		6	32389	17845		6	36020	24123		6	24792	18438		6	34891	24027		6	26732	17919		6	21561	15824		6	25971	14307		6	22031	14656		6	22527	11643		6	29484	21484
7	31301	16986		7	29737	19129		7	30102	17579		7	37235	24959		7	31019	23849		7	38206	27295		7	25960	16999		7	27170	20513		7	27744	14870		7	25574	17613		7	29649	14092		7	31881	23881
8	34674	19560		8	24582	13244		8	32667	18812		8	36029	23792		8	29597	22214		8	41158	27910		8	31377	21790		8	26582	20480		8	27535	14017		8	22808	15210		8	21330	12138		8	32371	24371
9	39621	27709		9	28081	17434		9	32622	18471		9	37416	25413		9	32027	24318		9	41194	30697		9	32395	22795		9	26070	19998		9	28413	14111		9	24393	16442		9	23793	12711		9	26823	18823
10	44983	29885		10	34847	23194		10	37772	21300		10	30625	19871		10	33851	24637		10	38516	28411		10	31928	21891		10	27261	20957		10	26144	13313		10	26196	18252		10	28103	13405		10	28904	20904
11	41288	26939		11	30506	18805		11	33945	20095		11	35474	22357		11	32575	23893		11	40890	30417		11	25508	16526		11	24475	19278		11	26556	13582		11	23612	15987		11	29240	13299		11	36717	28717
12	40315	25276		12	39964	28625		12	37033	22749		12	37117	25564		12	30795	23023		12	36734	27455		12	25695	16846		12	27402	21016		12	30037	16260		12	24903	17276		sum	254842	130918		12	30888	22888
13	35505	21507		13	36854	26082		13	28231	17899		13	35038	23310		13	30358	22503		13	39022	28458		sum	297287	197659		13	24359	17994		13	30118	16220		13	25105	17391			infarct volume	0.486278		13	36273	28273
14	36301	19884		14	32835	22036		14	32016	19629		14	31575	18902		sum	347440	259739		14	34747	25062			infarct volume	0.335124		14	29557	21788		14	24678	14385		14	27749	20214						14	29190	21190
15	40212	24123		15	23367	12548		sum	415614	246357		15	38138	24390			infarct volume	0.252421		sum	480365	343158						sum	328372	249189		15	32930	17402		15	22155	15562						15	36744	28744
sum	507751	302322		16	27842	17737			infarct volume	0.407246		16	28913	16017							infarct volume	0.285631							infarct volume	0.241138		sum	376139	208000		16	31490	24540						sum	426397	314397
	infarct volume	0.404586		sum	458408	292162						sum	511818	331158																			infarct volume	0.447013		sum	367790	253254							infarct volume	0.262666
					infarct volume	0.362659							infarct volume	0.352977																							infarct volume	0.311417
eTg/0
	Tg P211				Tg P212				Tg P213				Tg P214				Tg P215				Tg P216				Tg P217				Tg P218				Tg P219				Tg P2110				Tg P2111				Tg P2112
	left	right			left	right			left	right			left	right			left	right			left	right			left	right			left	right			left	right			left	right			left	right			left	right
1	33519	18197		1	25207	10800		1	26367	21921		1	25885	9692		1	32746	23886		1	36221	11358		1	27137	13016		1	25795	18467		1	25321	6737		1	27101	16394			24851	13095		1	32852	21590
2	31307	18900		2	26088	11377		2	21188	17154		2	28417	9567		2	27260	19360		2	29251	10626		2	29075	13355		2	23720	16374		2	30103	7249		2	23919	13535			27843	13898		2	27249	17590
3	31273	20131		3	30068	13364		3	22419	17160		3	29086	9824		3	28644	21556		3	29994	10477		3	24374	10612		3	24414	15296		3	26036	6680		3	27047	15662			23919	11469		3	26990	16358
4	29149	17767		4	30158	16612		4	21705	16654		4	26781	9985		4	29351	20338		4	31033	11618		4	30855	12487		4	23069	14637		4	28132	6765		4	25459	14706			27350	12639		4	27013	16624
5	31514	18050		5	33764	19083		5	21396	15250		5	25968	8021		5	28260	18198		5	28711	10397		5	34391	13038		5	23050	12826		5	25045	6819		5	26652	16360			26321	11571		5	25109	14961
6	30598	19585		6	25084	11686		6	23531	15861		6	33895	9263		6	28883	19472		6	34418	11224		6	33683	13422		6	24448	13392		6	36557	8064		6	25936	15731			25595	10480		6	29748	17198
7	32633	18812		7	34884	14990		7	24912	14750		7	33106	9511		7	29172	19274		7	36104	11536		7	32088	12397		7	25502	14217		7	36156	9068		7	27001	16890			24993	9845		7	31545	19287
8	31911	22720		8	35745	16990		8	24604	14287		8	27866	8848		8	26220	16167		8	30662	10693		8	31749	10384		8	25670	14006		8	29563	9534		8	25848	16041			27751	11247		8	27653	16235
9	35205	21567		9	32290	18154		9	24858	14734		9	32201	9050		9	29226	19478		9	36763	10912		9	32516	11629		9	26318	14180		9	32207	10198		9	30372	20252			24465	10331		9	34546	20100
10	37355	18231		10	28920	12644		10	27950	15618		10	30057	8406		10	30999	21364		10	36751	11721		10	29789	10479		10	26212	15057		10	38128	11801		10	30868	20559			25737	10267		10	31356	18470
11	37965	16835		11	30473	15149		11	31653	16951		11	32408	10882		11	28645	17884		11	38588	12316		11	32353	10408		11	26781	14985		11	33110	10543		11	32069	22039			22936	9306		11	30135	17523
12	30631	20100		12	32879	18146		12	26643	13760		12	38433	10749		12	29372	18922		12	32837	11534		12	32885	10747		12	26271	14910		12	34049	11974		12	29944	18670			21421	8258		12	39535	23394
13	36323	22445		13	38523	10445		13	25732	13308		13	28561	10899		13	34384	21080		13	37672	12069		sum	370895	141974		13	26512	14133		13	28460	11668		13	32214	22330			23685	8379		13	38848	21412
14	33897	11386		14	33577	14386		14	28479	13983						14	28310	17585		14	35589	11733			infarct volume	0.617212		14	27073	14146		14	32313	12827		14	35761	26991			23264	8716		14	31501	17081
15	30984	19146						15	36207	15745		sum	392664	124697		15	35810	22345		15	33285	11250						15	26530	13391		15	31695	13344		15	30576	20143		sum	350131	149501		15	34448	18085
16	36373	21300		sum	437660	203826		sum	387644	237136			infarct volume	0.682433		16	27659	16038		sum	507879	169464						sum	381365	220017		16	37541	15025		16	31233	21899			infarct volume	0.573014		sum	468528	275908
sum	530637	305172			infarct volume	0.534282			infarct volume	0.388263						sum	474941	312947			infarct volume	0.66633							infarct volume	0.42308		sum	504416	158296		17	30285	21130							infarct volume	0.411117
	infarct volume	0.424895															infarct volume	0.341082															infarct volume	0.68618		sum	492285	319332
																																					infarct volume	0.351327
		eWT-HI	eTg-HI
	1	40.4586	42.4895
	2	36.2659	53.4282
	3	40.7246	38.8263
	4	35.2977	68.2433
	5	25.2421	34.1082
	6	28.5631	66.633
	7	33.5124	61.7212
	8	24.1138	42.308
	9	44.7013	68.618
	10	31.1417	35.1327
	11	48.6278	57.3014
	12	26.2666	41.1117
	Ave	34.5763	50.8268
	SD	7.92274	13.2917
	SEM	2.2871	4.20321

## Sheet: Fig4a
IgG
	eWT-basal		eTg/0-basal
						eWT-basal	eTg/0-basal
N1					N1	241	2536
	196		2349		N2	1163.67	2072.67
	173		2691		N3	708.667	1244.33
	354		2568		N4	1275	1386.33
	241		2536		N5	151.667	1506.93
					N6	551	1020.67
N2
	1246		2220		Average	681.833	1627.82
	1092		1467		SD	464.168	567.681
	1153		2531		SEM	189.496	231.755
	1163.67		2072.67
N3
	799		1286
	465		1012
	862		1435
	708.667		1244.33
N4
	1589		1089
	1342		1236
	894		1834
	1275		1386.33
N5
	101		1489
	168		1078.8
	186		1953
	151.667		1506.93
N6
	277		596
	542		1080
	834		1386
	551		1020.67

## Sheet: Fig4b
Albumin
	eWT-basal		eTg/0-basal
						eWT-basal	eTg/0-basal
N1					N1	1400	2104
	1501		2172		N2	1418	1645.33
	1269		2186		N3	1828.33	2724.67
	1430		1954		N4	1740.33	2448.67
	1400		2104		N5	1474	1538.33
					N6	1545.67	1646.33
N2
	1609		1657		Average	1567.72	2017.89
	1241		1706		SD	177.5	489.764
	1404		1573		SEM	79.3802	219.029
	1418		1645.33
N3
	1303		2426
	2057		3150
	2125		2598
	1828.33		2724.67
N4
	2106		1666
	1867		2296
	1248		3384
	1740.33		2448.67
N5
	1103		1224
	1605		1587
	1714		1804
	1474		1538.33
N6
	1692		1862
	1378		1708
	1567		1369
	1545.67		1646.33

## Sheet: Fig5b
IgG
	eWT-V-Basal		eWT-Rapa-Basal		eTg-V-Basal		eTg-Rapa-Basal			eWT-V-Basal	eWT-Rapa-Basal	eTg-V-Basal	eTg-Rapa-Basal
N1	1399		426		448		1020		N1	677	368.333	1461.67	812.667
	527		323		1319		892		N2	511	411	1276.67	805
	105		356		2618		526		N3	431.667	305.667	2026	947
	677		368.333		1461.67		812.667		N4	877.333	99.6667	1406	338.333
									N5	637.333	460.667	2071	1270.33
N2	93		500		1793		966		N6	569	530.666	2148.67	975.333
	164		592		1216		591
	1276		141		821		858
	511		411		1276.67		805
									Ave	617.222	362.667	1731.67	858.111
									SD	154.709	150.076	390.295	305.491
N3	834		638		2364		664		SEM	63.1599	61.2683	159.337	124.716
	29		151		2762		909
	432		128		952		1268
	431.667		305.667		2026		947
N4	786		10		1881		150
	885		127		974		637
	961		162		1363		228
	877.333		99.6667		1406		338.333
N5	841		249		1264		1830
	708		575		2017		1187
	363		558		2932		794
	637.333		460.667		2071		1270.33
N6	878		427.998		2554		947
	468		617		1407		338
	361		547		2485		1641
	569		530.666		2148.67		975.333

## Sheet: Fig5c
Albumin
	eWT-V-Basal		eWT-Rapa-Basal		eTg-V-Basal		eTg-Rapa-Basal			eWT-V-Basal	eWT-Rapa-Basal	eTg-V-Basal	eTg-Rapa-Basal
N1	1656		1056		3478		3129		N1	1114	972	2619.67	1905
	607		1456		2284		2245		N2	1708	1504	1889.67	864.667
	1079		404		2097		341		N3	1460.67	1450.33	1976.67	633
	1114		972		2619.67		1905		N4	1457	1448	2283.33	1356.67
									N5	941.667	1109.33	2075	2025
N2									N6	1219.67	1203.33	1833.67	2609
	1688		2212		2046		1649
	1959		1333		1574		335
	1477		967		2049		610
	1708		1504		1889.67		864.667		Ave	1316.83	1281.17	2113	1565.56
									SD	277.373	217.841	294.503	750.95
N3	714		1853		2067		762		SEM	113.237	88.9333	120.23	306.574
	2202		1034		1820		504
	1466		1464		2043		633
	1460.67		1450.33		1976.67		633
N4	1985		826		2582		1234
	813		1749		1987		1479
	1573		1769		2281		1357
	1457		1448		2283.33		1356.67
N5	1222		990		2633		1003
	560		1803		1945		3665
	1043		535		1647		1407
	941.667		1109.33		2075		2025
N6	664		1342		2192		5158
	1351		1929		1104		1689
	1644		339		2205		980
	1219.67		1203.33		1833.67		2609

[truncated: 3 more sheets: Fig6c, Fig6d, Fig6f]
